# Supplementary material for: On-Demand Loco-Regional Treatment for Intrahepatic Lesions Improves Treatment Outcomes in Atezolizumab Plus Bevacizumab Therapy for Unresectable Hepatocellular Carcinoma
Source: Cancers (Basel). 2026 Mar 21;18(6):1021. doi: 10.3390/cancers18061021 (PMC13025880; doi:10.3390/cancers18061021)
Supplement: Supplementary file 1 [file cancers-18-01021-s001.zip]

Archive with 1 entries (1 files):
- cancers-4203022-supplementary.pdf
